# Supplementary material for: Genomic characterization and evolution of SARS-CoV-2 of a Canadian population
Source: PLoS One. 2021 Mar 4;16(3):e0247799. doi: 10.1371/journal.pone.0247799 (PMC7932534; doi:10.1371/journal.pone.0247799)
Supplement: S1 Table — (XLSX) [file pone.0247799.s002.xlsx]

## Sheet: Sheet1
Accession ID	Virus name	Location	Collection date	Originating lab	Submitting lab	Authors
EPI_ISL_412965	hCoV-19/Canada/BC_37_0-2/2020	North America / Canada / British Columbia	2020-02-16	BCCDC Public Health Laboratory	BCCDC Public Health Laboratory	Harrigan, Prystajecky, Krajden, Lee, Kamelian, Lapointe, Choi, Hoang, Sekirov, Levett, Tyson, Loman, Quick, Li, Gilmour
EPI_ISL_413014	hCoV-19/Canada/ON-PHL2445/2020	North America / Canada / Ontario	2020-01-25	Public Health Ontario Laboratory	Ontario Agency for Health Protection and Promotion (OAHPP)	Alireza Eshaghi, Samir N Patel, Jonathan B Gubbay, Vanessa G Allen, Christine Frantz, Aimin Li, Sandeep Nagra
EPI_ISL_413015	hCoV-19/Canada/ON-VIDO-01/2020	North America / Canada / Ontario	2020-01-23	Public Health Ontario Laboratory	National Microbiology Laboratory	Shari Tyson, Anna Majer, Erika Landry, Morag Graham, Grace Seo, Philip Mabon, Natalie Knox, Adrian Zetner, Samira Mubareka, Rob Kozak, Jocelyne Lew, Darryl Falzarano, Gerdts Volker, Jonathan Gubbay, Stephanie Booth, Guillaume Poliquin, Tom Graefenhan, Matthew Gilmour, Nathalie Bastien, Yan Li, Timothy Booth
EPI_ISL_415577	hCoV-19/Canada/BC_69243/2020	North America / Canada / British Columbia	2020-02-20	BCCDC Public Health Laboratory	BCCDC Public Health Laboratory	Harrigan, Prystajecky, Krajden, Lee, Kamelian, Lapointe, Choi, Hoang, Sekirov, Levett, Tyson, Snutch, Loman, Quick, Li, Gilmour
EPI_ISL_415578	hCoV-19/Canada/BC_13297/2020	North America / Canada / British Columbia	2020-02-27	BCCDC Public Health Laboratory	BCCDC Public Health Laboratory	Harrigan, Prystajecky, Krajden, Lee, Kamelian, Lapointe, Choi, Hoang, Sekirov, Levett, Tyson, Snutch, Loman, Quick, Li, Gilmour
EPI_ISL_415579	hCoV-19/Canada/BC_25211/2020	North America / Canada / British Columbia	2020-03-02	BCCDC Public Health Laboratory	BCCDC Public Health Laboratory	Harrigan, Prystajecky, Krajden, Lee, Kamelian, Lapointe, Choi, Hoang, Sekirov, Levett, Tyson, Snutch, Loman, Quick, Li, Gilmour
EPI_ISL_415580	hCoV-19/Canada/BC_17397/2020	North America / Canada / British Columbia	2020-02-28	BCCDC Public Health Laboratory	BCCDC Public Health Laboratory	Harrigan, Prystajecky, Krajden, Lee, Kamelian, Lapointe, Choi, Hoang, Sekirov, Levett, Tyson, Snutch, Loman, Quick, Li, Gilmour
EPI_ISL_415581	hCoV-19/Canada/BC_02421/2020	North America / Canada / British Columbia	2020-03-01	BCCDC Public Health Laboratory	BCCDC Public Health Laboratory	Harrigan, Prystajecky, Krajden, Lee, Kamelian, Lapointe, Choi, Hoang, Sekirov, Levett, Tyson, Snutch, Loman, Quick, Li, Gilmour
EPI_ISL_415582	hCoV-19/Canada/BC_35720/2020	North America / Canada / British Columbia	2020-03-04	BCCDC Public Health Laboratory	BCCDC Public Health Laboratory	Harrigan, Prystajecky, Krajden, Lee, Kamelian, Lapointe, Choi, Hoang, Sekirov, Levett, Tyson, Snutch, Loman, Quick, Li, Gilmour
EPI_ISL_415583	hCoV-19/Canada/BC_40860/2020	North America / Canada / British Columbia	2020-03-03	BCCDC Public Health Laboratory	BCCDC Public Health Laboratory	Harrigan, Prystajecky, Krajden, Lee, Kamelian, Lapointe, Choi, Hoang, Sekirov, Levett, Tyson, Snutch, Loman, Quick, Li, Gilmour
EPI_ISL_415584	hCoV-19/Canada/BC_41851/2020	North America / Canada / British Columbia	2020-03-02	BCCDC Public Health Laboratory	BCCDC Public Health Laboratory	Harrigan, Prystajecky, Krajden, Lee, Kamelian, Lapointe, Choi, Hoang, Sekirov, Levett, Tyson, Snutch, Loman, Quick, Li, Gilmour
EPI_ISL_415585	hCoV-19/Canada/BC_65034/2020	North America / Canada / British Columbia	2020-03-04	BCCDC Public Health Laboratory	BCCDC Public Health Laboratory	Harrigan, Prystajecky, Krajden, Lee, Kamelian, Lapointe, Choi, Hoang, Sekirov, Levett, Tyson, Snutch, Loman, Quick, Li, Gilmour
EPI_ISL_415586	hCoV-19/Canada/BC_64686/2020	North America / Canada / British Columbia	2020-03-05	BCCDC Public Health Laboratory	BCCDC Public Health Laboratory	Harrigan, Prystajecky, Krajden, Lee, Kamelian, Lapointe, Choi, Hoang, Sekirov, Levett, Tyson, Snutch, Loman, Quick, Li, Gilmour
EPI_ISL_415587	hCoV-19/Canada/BC_66353/2020	North America / Canada / British Columbia	2020-03-04	BCCDC Public Health Laboratory	BCCDC Public Health Laboratory	Harrigan, Prystajecky, Krajden, Lee, Kamelian, Lapointe, Choi, Hoang, Sekirov, Levett, Tyson, Snutch, Loman, Quick, Li, Gilmour
EPI_ISL_415588	hCoV-19/Canada/BC_83109/2020	North America / Canada / British Columbia	2020-03-05	BCCDC Public Health Laboratory	BCCDC Public Health Laboratory	Harrigan, Prystajecky, Krajden, Lee, Kamelian, Lapointe, Choi, Hoang, Sekirov, Levett, Tyson, Snutch, Loman, Quick, Li, Gilmour
EPI_ISL_415589	hCoV-19/Canada/BC_83163/2020	North America / Canada / British Columbia	2020-03-05	BCCDC Public Health Laboratory	BCCDC Public Health Laboratory	Harrigan, Prystajecky, Krajden, Lee, Kamelian, Lapointe, Choi, Hoang, Sekirov, Levett, Tyson, Snutch, Loman, Quick, Li, Gilmour
EPI_ISL_415590	hCoV-19/Canada/BC_78548/2020	North America / Canada / British Columbia	2020-03-05	BCCDC Public Health Laboratory	BCCDC Public Health Laboratory	Harrigan, Prystajecky, Krajden, Lee, Kamelian, Lapointe, Choi, Hoang, Sekirov, Levett, Tyson, Snutch, Loman, Quick, Li, Gilmour
EPI_ISL_418322	hCoV-19/Canada/ON_PHL3917/2020	North America / Canada / Ontario	2020-03-08	Public Health Ontario Laboratories	Public Health Ontario Laboratories	Alireza Eshaghi, Samir N Patel, Jonathan B Gubbay, Vanessa G Allen, Christine Frantz, Aimin Li, Sandeep Nagra
EPI_ISL_418323	hCoV-19/Canada/ON_PHL3919/2020	North America / Canada / Ontario	2020-03-14	Public Health Ontario Laboratories	Public Health Ontario Laboratories	Alireza Eshaghi, Samir N Patel, Jonathan B Gubbay, Vanessa G Allen, Christine Frantz, Aimin Li, Sandeep Nagra
EPI_ISL_418324	hCoV-19/Canada/ON_PHL3318/2020	North America / Canada / Ontario	2020-03-11	Public Health Ontario Laboratories	Public Health Ontario Laboratories	Alireza Eshaghi, Samir N Patel, Jonathan B Gubbay, Vanessa G Allen, Christine Frantz, Aimin Li, Sandeep Nagra
EPI_ISL_418325	hCoV-19/Canada/ON_PHL5472/2020	North America / Canada / Ontario	2020-02-20	Public Health Ontario Laboratories	Public Health Ontario Laboratories	Alireza Eshaghi, Samir N Patel, Jonathan B Gubbay, Vanessa G Allen, Christine Frantz, Aimin Li, Sandeep Nagra
EPI_ISL_418326	hCoV-19/Canada/ON_PHL7972/2020	North America / Canada / Ontario	2020-03-12	Public Health Ontario Laboratories	Public Health Ontario Laboratories	Alireza Eshaghi, Samir N Patel, Jonathan B Gubbay, Vanessa G Allen, Christine Frantz, Aimin Li, Sandeep Nagra
EPI_ISL_418327	hCoV-19/Canada/ON_PHL4181/2020	North America / Canada / Ontario	2020-01-25	Public Health Ontario Laboratories	Public Health Ontario Laboratories	Alireza Eshaghi, Samir N Patel, Jonathan B Gubbay, Vanessa G Allen, Christine Frantz, Aimin Li, Sandeep Nagra
EPI_ISL_418328	hCoV-19/Canada/ON_PHL3670/2020	North America / Canada / Ontario	2020-03-20	Public Health Ontario Laboratories	Public Health Ontario Laboratories	Alireza Eshaghi, Samir N Patel, Jonathan B Gubbay, Vanessa G Allen, Christine Frantz, Aimin Li, Sandeep Nagra
EPI_ISL_418329	hCoV-19/Canada/ON_PHL5694/2020	North America / Canada / Ontario	2020-03-12	Public Health Ontario Laboratories	Public Health Ontario Laboratories	Alireza Eshaghi, Samir N Patel, Jonathan B Gubbay, Vanessa G Allen, Christine Frantz, Aimin Li, Sandeep Nagra
EPI_ISL_418330	hCoV-19/Canada/ON_PHL8580/2020	North America / Canada / Ontario	2020-03-05	Public Health Ontario Laboratories	Public Health Ontario Laboratories	Alireza Eshaghi, Samir N Patel, Jonathan B Gubbay, Vanessa G Allen, Christine Frantz, Aimin Li, Sandeep Nagra
EPI_ISL_418331	hCoV-19/Canada/ON_PHL6883/2020	North America / Canada / Ontario	2020-03-08	Public Health Ontario Laboratories	Public Health Ontario Laboratories	Alireza Eshaghi, Samir N Patel, Jonathan B Gubbay, Vanessa G Allen, Christine Frantz, Aimin Li, Sandeep Nagra
EPI_ISL_418332	hCoV-19/Canada/ON_PHL0052/2020	North America / Canada / Ontario	2020-03-11	Public Health Ontario Laboratories	Public Health Ontario Laboratories	Alireza Eshaghi, Samir N Patel, Jonathan B Gubbay, Vanessa G Allen, Christine Frantz, Aimin Li, Sandeep Nagra
EPI_ISL_418333	hCoV-19/Canada/ON_PHL3501/2020	North America / Canada / Ontario	2020-03-10	Public Health Ontario Laboratories	Public Health Ontario Laboratories	Alireza Eshaghi, Samir N Patel, Jonathan B Gubbay, Vanessa G Allen, Christine Frantz, Aimin Li, Sandeep Nagra
EPI_ISL_418334	hCoV-19/Canada/ON_PHL4069/2020	North America / Canada / Ontario	2020-03-07	Public Health Ontario Laboratories	Public Health Ontario Laboratories	Alireza Eshaghi, Samir N Patel, Jonathan B Gubbay, Vanessa G Allen, Christine Frantz, Aimin Li, Sandeep Nagra
EPI_ISL_418335	hCoV-19/Canada/ON_PHL4464/2020	North America / Canada / Ontario	2020-03-14	Public Health Ontario Laboratories	Public Health Ontario Laboratories	Alireza Eshaghi, Samir N Patel, Jonathan B Gubbay, Vanessa G Allen, Christine Frantz, Aimin Li, Sandeep Nagra
EPI_ISL_418336	hCoV-19/Canada/ON_PHL5705/2020	North America / Canada / Ontario	2020-03-12	Public Health Ontario Laboratories	Public Health Ontario Laboratories	Alireza Eshaghi, Samir N Patel, Jonathan B Gubbay, Vanessa G Allen, Christine Frantz, Aimin Li, Sandeep Nagra
EPI_ISL_418337	hCoV-19/Canada/ON_PHL3802/2020	North America / Canada / Ontario	2020-03-12	Public Health Ontario Laboratories	Public Health Ontario Laboratories	Alireza Eshaghi, Samir N Patel, Jonathan B Gubbay, Vanessa G Allen, Christine Frantz, Aimin Li, Sandeep Nagra
EPI_ISL_418338	hCoV-19/Canada/ON_PHL5710/2020	North America / Canada / Ontario	2020-03-12	Public Health Ontario Laboratories	Public Health Ontario Laboratories	Alireza Eshaghi, Samir N Patel, Jonathan B Gubbay, Vanessa G Allen, Christine Frantz, Aimin Li, Sandeep Nagra
EPI_ISL_418339	hCoV-19/Canada/ON_PHL3877/2020	North America / Canada / Ontario	2020-03-09	Public Health Ontario Laboratories	Public Health Ontario Laboratories	Alireza Eshaghi, Samir N Patel, Jonathan B Gubbay, Vanessa G Allen, Christine Frantz, Aimin Li, Sandeep Nagra
EPI_ISL_418340	hCoV-19/Canada/ON_PHL1083/2020	North America / Canada / Ontario	2020-03-09	Public Health Ontario Laboratories	Public Health Ontario Laboratories	Alireza Eshaghi, Samir N Patel, Jonathan B Gubbay, Vanessa G Allen, Christine Frantz, Aimin Li, Sandeep Nagra
EPI_ISL_418341	hCoV-19/Canada/ON_PHL0142/2020	North America / Canada / Ontario	2020-03-12	Public Health Ontario Laboratories	Public Health Ontario Laboratories	Alireza Eshaghi, Samir N Patel, Jonathan B Gubbay, Vanessa G Allen, Christine Frantz, Aimin Li, Sandeep Nagra
EPI_ISL_418342	hCoV-19/Canada/ON_PHL0178/2020	North America / Canada / Ontario	2020-03-11	Public Health Ontario Laboratories	Public Health Ontario Laboratories	Alireza Eshaghi, Samir N Patel, Jonathan B Gubbay, Vanessa G Allen, Christine Frantz, Aimin Li, Sandeep Nagra
EPI_ISL_418343	hCoV-19/Canada/ON_PHL6884/2020	North America / Canada / Ontario	2020-03-10	Public Health Ontario Laboratories	Public Health Ontario Laboratories	Alireza Eshaghi, Samir N Patel, Jonathan B Gubbay, Vanessa G Allen, Christine Frantz, Aimin Li, Sandeep Nagra
EPI_ISL_418344	hCoV-19/Canada/ON_PHL2259/2020	North America / Canada / Ontario	2020	Public Health Ontario Laboratories	Public Health Ontario Laboratories	Alireza Eshaghi, Samir N Patel, Jonathan B Gubbay, Vanessa G Allen, Christine Frantz, Aimin Li, Sandeep Nagra
EPI_ISL_418345	hCoV-19/Canada/ON_PHL8751/2020	North America / Canada / Ontario	2020-02-29	Public Health Ontario Laboratories	Public Health Ontario Laboratories	Alireza Eshaghi, Samir N Patel, Jonathan B Gubbay, Vanessa G Allen, Christine Frantz, Aimin Li, Sandeep Nagra
EPI_ISL_418346	hCoV-19/Canada/ON_PHL0743/2020	North America / Canada / Ontario	2020-03-07	Public Health Ontario Laboratories	Public Health Ontario Laboratories	Alireza Eshaghi, Samir N Patel, Jonathan B Gubbay, Vanessa G Allen, Christine Frantz, Aimin Li, Sandeep Nagra
EPI_ISL_418347	hCoV-19/Canada/ON_PHL3741/2020	North America / Canada / Ontario	2020-03-11	Public Health Ontario Laboratories	Public Health Ontario Laboratories	Alireza Eshaghi, Samir N Patel, Jonathan B Gubbay, Vanessa G Allen, Christine Frantz, Aimin Li, Sandeep Nagra
EPI_ISL_418348	hCoV-19/Canada/ON_PHL3680/2020	North America / Canada / Ontario	2020-03-08	Public Health Ontario Laboratories	Public Health Ontario Laboratories	Alireza Eshaghi, Samir N Patel, Jonathan B Gubbay, Vanessa G Allen, Christine Frantz, Aimin Li, Sandeep Nagra
EPI_ISL_418349	hCoV-19/Canada/ON_PHL3650/2020	North America / Canada / Ontario	2020-03-07	Public Health Ontario Laboratories	Public Health Ontario Laboratories	Alireza Eshaghi, Samir N Patel, Jonathan B Gubbay, Vanessa G Allen, Christine Frantz, Aimin Li, Sandeep Nagra
EPI_ISL_418350	hCoV-19/Canada/ON_PHL3380/2020	North America / Canada / Ontario	2020-03-20	Public Health Ontario Laboratories	Public Health Ontario Laboratories	Alireza Eshaghi, Samir N Patel, Jonathan B Gubbay, Vanessa G Allen, Christine Frantz, Aimin Li, Sandeep Nagra
EPI_ISL_418351	hCoV-19/Canada/ON_PHL3575/2020	North America / Canada / Ontario	2020-03-12	Public Health Ontario Laboratories	Public Health Ontario Laboratories	Alireza Eshaghi, Samir N Patel, Jonathan B Gubbay, Vanessa G Allen, Christine Frantz, Aimin Li, Sandeep Nagra
EPI_ISL_418352	hCoV-19/Canada/ON_PHL5672/2020	North America / Canada / Ontario	2020-03-11	Public Health Ontario Laboratories	Public Health Ontario Laboratories	Alireza Eshaghi, Samir N Patel, Jonathan B Gubbay, Vanessa G Allen, Christine Frantz, Aimin Li, Sandeep Nagra
EPI_ISL_418353	hCoV-19/Canada/ON_PHL0539/2020	North America / Canada / Ontario	2020-03-09	Public Health Ontario Laboratories	Public Health Ontario Laboratories	Alireza Eshaghi, Samir N Patel, Jonathan B Gubbay, Vanessa G Allen, Christine Frantz, Aimin Li, Sandeep Nagra
EPI_ISL_418354	hCoV-19/Canada/ON_PHL4088/2020	North America / Canada / Ontario	2020-03-15	Public Health Ontario Laboratories	Public Health Ontario Laboratories	Alireza Eshaghi, Samir N Patel, Jonathan B Gubbay, Vanessa G Allen, Christine Frantz, Aimin Li, Sandeep Nagra
EPI_ISL_418355	hCoV-19/Canada/ON_PHLU8150/2020	North America / Canada / Ontario	2020-03-08	Public Health Ontario Laboratories	Public Health Ontario Laboratories	Alireza Eshaghi, Samir N Patel, Jonathan B Gubbay, Vanessa G Allen, Christine Frantz, Aimin Li, Sandeep Nagra
EPI_ISL_418356	hCoV-19/Canada/ON_PHL6980/2020	North America / Canada / Ontario	2020-03-12	Public Health Ontario Laboratories	Public Health Ontario Laboratories	Alireza Eshaghi, Samir N Patel, Jonathan B Gubbay, Vanessa G Allen, Christine Frantz, Aimin Li, Sandeep Nagra
EPI_ISL_418357	hCoV-19/Canada/ON_PHLH6415/2020	North America / Canada / Ontario	2020-03-12	Public Health Ontario Laboratories	Public Health Ontario Laboratories	Alireza Eshaghi, Samir N Patel, Jonathan B Gubbay, Vanessa G Allen, Christine Frantz, Aimin Li, Sandeep Nagra
EPI_ISL_418358	hCoV-19/Canada/ON_PHL5756/2020	North America / Canada / Ontario	2020-03-12	Public Health Ontario Laboratories	Public Health Ontario Laboratories	Alireza Eshaghi, Samir N Patel, Jonathan B Gubbay, Vanessa G Allen, Christine Frantz, Aimin Li, Sandeep Nagra
EPI_ISL_418359	hCoV-19/Canada/ON_PHL5757/2020	North America / Canada / Ontario	2020-03-12	Public Health Ontario Laboratories	Public Health Ontario Laboratories	Alireza Eshaghi, Samir N Patel, Jonathan B Gubbay, Vanessa G Allen, Christine Frantz, Aimin Li, Sandeep Nagra
EPI_ISL_418360	hCoV-19/Canada/ON_PHL3692/2020	North America / Canada / Ontario	2020-03-11	Public Health Ontario Laboratories	Public Health Ontario Laboratories	Alireza Eshaghi, Samir N Patel, Jonathan B Gubbay, Vanessa G Allen, Christine Frantz, Aimin Li, Sandeep Nagra
EPI_ISL_418361	hCoV-19/Canada/ON_PHL1095/2020	North America / Canada / Ontario	2020-03-12	Public Health Ontario Laboratories	Public Health Ontario Laboratories	Alireza Eshaghi, Samir N Patel, Jonathan B Gubbay, Vanessa G Allen, Christine Frantz, Aimin Li, Sandeep Nagra
EPI_ISL_418362	hCoV-19/Canada/ON_PHL3536/2020	North America / Canada / Ontario	2020-03-10	Public Health Ontario Laboratories	Public Health Ontario Laboratories	Alireza Eshaghi, Samir N Patel, Jonathan B Gubbay, Vanessa G Allen, Christine Frantz, Aimin Li, Sandeep Nagra
EPI_ISL_418363	hCoV-19/Canada/ON_PHL3695/2020	North America / Canada / Ontario	2020-03-11	Public Health Ontario Laboratories	Public Health Ontario Laboratories	Alireza Eshaghi, Samir N Patel, Jonathan B Gubbay, Vanessa G Allen, Christine Frantz, Aimin Li, Sandeep Nagra
EPI_ISL_418364	hCoV-19/Canada/ON_PHL6922/2020	North America / Canada / Ontario	2020-03-13	Public Health Ontario Laboratories	Public Health Ontario Laboratories	Alireza Eshaghi, Samir N Patel, Jonathan B Gubbay, Vanessa G Allen, Christine Frantz, Aimin Li, Sandeep Nagra
EPI_ISL_418365	hCoV-19/Canada/ON_PHL0977/2020	North America / Canada / Ontario	2020-03-10	Public Health Ontario Laboratories	Public Health Ontario Laboratories	Alireza Eshaghi, Samir N Patel, Jonathan B Gubbay, Vanessa G Allen, Christine Frantz, Aimin Li, Sandeep Nagra
EPI_ISL_418366	hCoV-19/Canada/ON_PHL3350/2020	North America / Canada / Ontario	2020-03-05	Public Health Ontario Laboratories	Public Health Ontario Laboratories	Alireza Eshaghi, Samir N Patel, Jonathan B Gubbay, Vanessa G Allen, Christine Frantz, Aimin Li, Sandeep Nagra
EPI_ISL_418367	hCoV-19/Canada/ON_PHL7513/2020	North America / Canada / Ontario	2020-03-12	Public Health Ontario Laboratories	Public Health Ontario Laboratories	Alireza Eshaghi, Samir N Patel, Jonathan B Gubbay, Vanessa G Allen, Christine Frantz, Aimin Li, Sandeep Nagra
EPI_ISL_418368	hCoV-19/Canada/ON_PHL3458/2020	North America / Canada / Ontario	2020-03-12	Public Health Ontario Laboratories	Public Health Ontario Laboratories	Alireza Eshaghi, Samir N Patel, Jonathan B Gubbay, Vanessa G Allen, Christine Frantz, Aimin Li, Sandeep Nagra
EPI_ISL_418369	hCoV-19/Canada/ON_PHL8539/2020	North America / Canada / Ontario	2020-03-10	Public Health Ontario Laboratories	Public Health Ontario Laboratories	Alireza Eshaghi, Samir N Patel, Jonathan B Gubbay, Vanessa G Allen, Christine Frantz, Aimin Li, Sandeep Nagra
EPI_ISL_418370	hCoV-19/Canada/ON_PHL0654/2020	North America / Canada / Ontario	2020-03-11	Public Health Ontario Laboratories	Public Health Ontario Laboratories	Alireza Eshaghi, Samir N Patel, Jonathan B Gubbay, Vanessa G Allen, Christine Frantz, Aimin Li, Sandeep Nagra
EPI_ISL_418371	hCoV-19/Canada/ON_PHL2653/2020	North America / Canada / Ontario	2020-03-07	Public Health Ontario Laboratories	Public Health Ontario Laboratories	Alireza Eshaghi, Samir N Patel, Jonathan B Gubbay, Vanessa G Allen, Christine Frantz, Aimin Li, Sandeep Nagra
EPI_ISL_418372	hCoV-19/Canada/ON_PHL8458/2020	North America / Canada / Ontario	2020-03-12	Public Health Ontario Laboratories	Public Health Ontario Laboratories	Alireza Eshaghi, Samir N Patel, Jonathan B Gubbay, Vanessa G Allen, Christine Frantz, Aimin Li, Sandeep Nagra
EPI_ISL_418373	hCoV-19/Canada/ON_PHL7590/2020	North America / Canada / Ontario	2020-03-14	Public Health Ontario Laboratories	Public Health Ontario Laboratories	Alireza Eshaghi, Samir N Patel, Jonathan B Gubbay, Vanessa G Allen, Christine Frantz, Aimin Li, Sandeep Nagra
EPI_ISL_418374	hCoV-19/Canada/ON_PHL4232/2020	North America / Canada / Ontario	2020-03-11	Public Health Ontario Laboratories	Public Health Ontario Laboratories	Alireza Eshaghi, Samir N Patel, Jonathan B Gubbay, Vanessa G Allen, Christine Frantz, Aimin Li, Sandeep Nagra
EPI_ISL_418375	hCoV-19/Canada/ON_PHL0141/2020	North America / Canada / Ontario	2020-03-12	Public Health Ontario Laboratories	Public Health Ontario Laboratories	Alireza Eshaghi, Samir N Patel, Jonathan B Gubbay, Vanessa G Allen, Christine Frantz, Aimin Li, Sandeep Nagra
EPI_ISL_418376	hCoV-19/Canada/ON_PHL3459/2020	North America / Canada / Ontario	2020-03-12	Public Health Ontario Laboratories	Public Health Ontario Laboratories	Alireza Eshaghi, Samir N Patel, Jonathan B Gubbay, Vanessa G Allen, Christine Frantz, Aimin Li, Sandeep Nagra
EPI_ISL_418377	hCoV-19/Canada/ON_PHL1898/2020	North America / Canada / Ontario	2020-03-13	Public Health Ontario Laboratories	Public Health Ontario Laboratories	Alireza Eshaghi, Samir N Patel, Jonathan B Gubbay, Vanessa G Allen, Christine Frantz, Aimin Li, Sandeep Nagra
EPI_ISL_418378	hCoV-19/Canada/ON_PHL0976/2020	North America / Canada / Ontario	2020-03-13	Public Health Ontario Laboratories	Public Health Ontario Laboratories	Alireza Eshaghi, Samir N Patel, Jonathan B Gubbay, Vanessa G Allen, Christine Frantz, Aimin Li, Sandeep Nagra
EPI_ISL_418379	hCoV-19/Canada/ON_PHL7512/2020	North America / Canada / Ontario	2020-03-13	Public Health Ontario Laboratories	Public Health Ontario Laboratories	Alireza Eshaghi, Samir N Patel, Jonathan B Gubbay, Vanessa G Allen, Christine Frantz, Aimin Li, Sandeep Nagra
EPI_ISL_418380	hCoV-19/Canada/ON_PHL3476/2020	North America / Canada / Ontario	2020	Public Health Ontario Laboratories	Public Health Ontario Laboratories	Alireza Eshaghi, Samir N Patel, Jonathan B Gubbay, Vanessa G Allen, Christine Frantz, Aimin Li, Sandeep Nagra
EPI_ISL_418381	hCoV-19/Canada/ON_PHL2223/2020	North America / Canada / Ontario	2020	Public Health Ontario Laboratories	Public Health Ontario Laboratories	Alireza Eshaghi, Samir N Patel, Jonathan B Gubbay, Vanessa G Allen, Christine Frantz, Aimin Li, Sandeep Nagra
EPI_ISL_418382	hCoV-19/Canada/ON_PHL5930/2020	North America / Canada / Ontario	2020	Public Health Ontario Laboratories	Public Health Ontario Laboratories	Alireza Eshaghi, Samir N Patel, Jonathan B Gubbay, Vanessa G Allen, Christine Frantz, Aimin Li, Sandeep Nagra
EPI_ISL_418383	hCoV-19/Canada/ON_PHL2273/2020	North America / Canada / Ontario	2020	Public Health Ontario Laboratories	Public Health Ontario Laboratories	Alireza Eshaghi, Samir N Patel, Jonathan B Gubbay, Vanessa G Allen, Christine Frantz, Aimin Li, Sandeep Nagra
EPI_ISL_418384	hCoV-19/Canada/ON_PHL2294/2020	North America / Canada / Ontario	2020	Public Health Ontario Laboratories	Public Health Ontario Laboratories	Alireza Eshaghi, Samir N Patel, Jonathan B Gubbay, Vanessa G Allen, Christine Frantz, Aimin Li, Sandeep Nagra
EPI_ISL_418810	hCoV-19/Canada/SK_4/2020	North America / Canada / SK	2020-03-09	Roy Romanow Provincial Laboratory	National Microbiology Laboratory	Anna Majer, Shari Tyson, Grace Seo, Philip Mabon, Natalie Knox, Morag Graham, Jessica Minion, Harry Deneer, Nathalie Bastien, Yan Li, Matthew Gilmour, Timothy Booth
EPI_ISL_418811	hCoV-19/Canada/NB_6/2020	North America / Canada / NB	2020-03-12	Dr. Georges-L.-Dumont University Hospital Centre	National Microbiology Laboratory	Anna Majer, Shari Tyson, Grace Seo, Philip Mabon, Natalie Knox, Morag Graham, Richard Garceau, Guillaume Desnoyers, Nathalie Bastien, Yan Li, Matthew Gilmour, Timothy Booth
EPI_ISL_418812	hCoV-19/Canada/MB_8/2020	North America / Canada / MB	2020-03-12	Cadham Provincial Laboratory	National Microbiology Laboratory	Anna Majer, Shari Tyson, Grace Seo, Philip Mabon, Natalie Knox, Morag Graham, Paul Van Caeseele, Nathalie Bastien, Yan Li, Matthew Gilmour, Timothy Booth
EPI_ISL_418813	hCoV-19/Canada/MB_10/2020	North America / Canada / MB	2020-03-13	Cadham Provincial Laboratory	National Microbiology Laboratory	Anna Majer, Shari Tyson, Grace Seo, Philip Mabon, Natalie Knox, Morag Graham, Paul Van Caeseele, Nathalie Bastien, Yan Li, Matthew Gilmour, Timothy Booth
EPI_ISL_418814	hCoV-19/Canada/NS_13/2020	North America / Canada / NS	2020-03-13	Queen Elizabeth II Health Science Centre	National Microbiology Laboratory	Anna Majer, Shari Tyson, Grace Seo, Philip Mabon, Natalie Knox, Morag Graham, Todd Hatchette, Jason LeBlanc, Nathalie Bastien, Yan Li, Matthew Gilmour, Timothy Booth
EPI_ISL_418816	hCoV-19/Canada/BC_0443574/2020	North America / Canada / British Columbia	2020-03-11	BCCDC Public Health Laboratory	BCCDC Public Health Laboratory	Harrigan, Prystajecky, Krajden, Lee, Kamelian, Lapointe, Choi, Hoang, Sekirov, Levett, Tyson, Snutch, Loman, Quick, Li, Gilmour
EPI_ISL_418817	hCoV-19/Canada/BC_0554880/2020	North America / Canada / British Columbia	2020-03-13	BCCDC Public Health Laboratory	BCCDC Public Health Laboratory	Harrigan, Prystajecky, Krajden, Lee, Kamelian, Lapointe, Choi, Hoang, Sekirov, Levett, Tyson, Snutch, Loman, Quick, Li, Gilmour
EPI_ISL_418818	hCoV-19/Canada/BC_1318414/2020	North America / Canada / British Columbia	2020-03-06	BCCDC Public Health Laboratory	BCCDC Public Health Laboratory	Harrigan, Prystajecky, Krajden, Lee, Kamelian, Lapointe, Choi, Hoang, Sekirov, Levett, Tyson, Snutch, Loman, Quick, Li, Gilmour
EPI_ISL_418819	hCoV-19/Canada/BC_3808524/2020	North America / Canada / British Columbia	2020-03-09	BCCDC Public Health Laboratory	BCCDC Public Health Laboratory	Harrigan, Prystajecky, Krajden, Lee, Kamelian, Lapointe, Choi, Hoang, Sekirov, Levett, Tyson, Snutch, Loman, Quick, Li, Gilmour
EPI_ISL_418820	hCoV-19/Canada/BC_3842755/2020	North America / Canada / British Columbia	2020-03-09	BCCDC Public Health Laboratory	BCCDC Public Health Laboratory	Harrigan, Prystajecky, Krajden, Lee, Kamelian, Lapointe, Choi, Hoang, Sekirov, Levett, Tyson, Snutch, Loman, Quick, Li, Gilmour
EPI_ISL_418821	hCoV-19/Canada/BC_3968175/2020	North America / Canada / British Columbia	2020-03-10	BCCDC Public Health Laboratory	BCCDC Public Health Laboratory	Harrigan, Prystajecky, Krajden, Lee, Kamelian, Lapointe, Choi, Hoang, Sekirov, Levett, Tyson, Snutch, Loman, Quick, Li, Gilmour
EPI_ISL_418822	hCoV-19/Canada/BC_3972884/2020	North America / Canada / British Columbia	2020-03-10	BCCDC Public Health Laboratory	BCCDC Public Health Laboratory	Harrigan, Prystajecky, Krajden, Lee, Kamelian, Lapointe, Choi, Hoang, Sekirov, Levett, Tyson, Snutch, Loman, Quick, Li, Gilmour
EPI_ISL_418823	hCoV-19/Canada/BC_3989992/2020	North America / Canada / British Columbia	2020-03-09	BCCDC Public Health Laboratory	BCCDC Public Health Laboratory	Harrigan, Prystajecky, Krajden, Lee, Kamelian, Lapointe, Choi, Hoang, Sekirov, Levett, Tyson, Snutch, Loman, Quick, Li, Gilmour
EPI_ISL_418824	hCoV-19/Canada/BC_4078583/2020	North America / Canada / British Columbia	2020-03-03	BCCDC Public Health Laboratory	BCCDC Public Health Laboratory	Harrigan, Prystajecky, Krajden, Lee, Kamelian, Lapointe, Choi, Hoang, Sekirov, Levett, Tyson, Snutch, Loman, Quick, Li, Gilmour
EPI_ISL_418825	hCoV-19/Canada/BC_4118226/2020	North America / Canada / British Columbia	2020-03-10	BCCDC Public Health Laboratory	BCCDC Public Health Laboratory	Harrigan, Prystajecky, Krajden, Lee, Kamelian, Lapointe, Choi, Hoang, Sekirov, Levett, Tyson, Snutch, Loman, Quick, Li, Gilmour
EPI_ISL_418826	hCoV-19/Canada/BC_4122951/2020	North America / Canada / British Columbia	2020-03-10	BCCDC Public Health Laboratory	BCCDC Public Health Laboratory	Harrigan, Prystajecky, Krajden, Lee, Kamelian, Lapointe, Choi, Hoang, Sekirov, Levett, Tyson, Snutch, Loman, Quick, Li, Gilmour
EPI_ISL_418827	hCoV-19/Canada/BC_4143842/2020	North America / Canada / British Columbia	2020-03-04	BCCDC Public Health Laboratory	BCCDC Public Health Laboratory	Harrigan, Prystajecky, Krajden, Lee, Kamelian, Lapointe, Choi, Hoang, Sekirov, Levett, Tyson, Snutch, Loman, Quick, Li, Gilmour
EPI_ISL_418828	hCoV-19/Canada/BC_4143868/2020	North America / Canada / British Columbia	2020-03-04	BCCDC Public Health Laboratory	BCCDC Public Health Laboratory	Harrigan, Prystajecky, Krajden, Lee, Kamelian, Lapointe, Choi, Hoang, Sekirov, Levett, Tyson, Snutch, Loman, Quick, Li, Gilmour
EPI_ISL_418829	hCoV-19/Canada/BC_4540462/2020	North America / Canada / British Columbia	2020-03-10	BCCDC Public Health Laboratory	BCCDC Public Health Laboratory	Harrigan, Prystajecky, Krajden, Lee, Kamelian, Lapointe, Choi, Hoang, Sekirov, Levett, Tyson, Snutch, Loman, Quick, Li, Gilmour
EPI_ISL_418830	hCoV-19/Canada/BC_4799711/2020	North America / Canada / British Columbia	2020-03-09	BCCDC Public Health Laboratory	BCCDC Public Health Laboratory	Harrigan, Prystajecky, Krajden, Lee, Kamelian, Lapointe, Choi, Hoang, Sekirov, Levett, Tyson, Snutch, Loman, Quick, Li, Gilmour
EPI_ISL_418831	hCoV-19/Canada/BC_5275718/2020	North America / Canada / British Columbia	2020-03-11	BCCDC Public Health Laboratory	BCCDC Public Health Laboratory	Harrigan, Prystajecky, Krajden, Lee, Kamelian, Lapointe, Choi, Hoang, Sekirov, Levett, Tyson, Snutch, Loman, Quick, Li, Gilmour
EPI_ISL_418832	hCoV-19/Canada/BC_5282984/2020	North America / Canada / British Columbia	2020-03-11	BCCDC Public Health Laboratory	BCCDC Public Health Laboratory	Harrigan, Prystajecky, Krajden, Lee, Kamelian, Lapointe, Choi, Hoang, Sekirov, Levett, Tyson, Snutch, Loman, Quick, Li, Gilmour
EPI_ISL_418833	hCoV-19/Canada/BC_5306970/2020	North America / Canada / British Columbia	2020-03-11	BCCDC Public Health Laboratory	BCCDC Public Health Laboratory	Harrigan, Prystajecky, Krajden, Lee, Kamelian, Lapointe, Choi, Hoang, Sekirov, Levett, Tyson, Snutch, Loman, Quick, Li, Gilmour
EPI_ISL_418834	hCoV-19/Canada/BC_5522039/2020	North America / Canada / British Columbia	2020-03-11	BCCDC Public Health Laboratory	BCCDC Public Health Laboratory	Harrigan, Prystajecky, Krajden, Lee, Kamelian, Lapointe, Choi, Hoang, Sekirov, Levett, Tyson, Snutch, Loman, Quick, Li, Gilmour
EPI_ISL_418835	hCoV-19/Canada/BC_5979789/2020	North America / Canada / British Columbia	2020-03-11	BCCDC Public Health Laboratory	BCCDC Public Health Laboratory	Harrigan, Prystajecky, Krajden, Lee, Kamelian, Lapointe, Choi, Hoang, Sekirov, Levett, Tyson, Snutch, Loman, Quick, Li, Gilmour
EPI_ISL_418836	hCoV-19/Canada/BC_6004567/2020	North America / Canada / British Columbia	2020-03-10	BCCDC Public Health Laboratory	BCCDC Public Health Laboratory	Harrigan, Prystajecky, Krajden, Lee, Kamelian, Lapointe, Choi, Hoang, Sekirov, Levett, Tyson, Snutch, Loman, Quick, Li, Gilmour
EPI_ISL_418837	hCoV-19/Canada/BC_6129127/2020	North America / Canada / British Columbia	2020-03-10	BCCDC Public Health Laboratory	BCCDC Public Health Laboratory	Harrigan, Prystajecky, Krajden, Lee, Kamelian, Lapointe, Choi, Hoang, Sekirov, Levett, Tyson, Snutch, Loman, Quick, Li, Gilmour
EPI_ISL_418838	hCoV-19/Canada/BC_6404889/2020	North America / Canada / British Columbia	2020-03-12	BCCDC Public Health Laboratory	BCCDC Public Health Laboratory	Harrigan, Prystajecky, Krajden, Lee, Kamelian, Lapointe, Choi, Hoang, Sekirov, Levett, Tyson, Snutch, Loman, Quick, Li, Gilmour
EPI_ISL_418839	hCoV-19/Canada/BC_6489864/2020	North America / Canada / British Columbia	2020-03-10	BCCDC Public Health Laboratory	BCCDC Public Health Laboratory	Harrigan, Prystajecky, Krajden, Lee, Kamelian, Lapointe, Choi, Hoang, Sekirov, Levett, Tyson, Snutch, Loman, Quick, Li, Gilmour
EPI_ISL_418840	hCoV-19/Canada/BC_6502001/2020	North America / Canada / British Columbia	2020-03-12	BCCDC Public Health Laboratory	BCCDC Public Health Laboratory	Harrigan, Prystajecky, Krajden, Lee, Kamelian, Lapointe, Choi, Hoang, Sekirov, Levett, Tyson, Snutch, Loman, Quick, Li, Gilmour
EPI_ISL_418841	hCoV-19/Canada/BC_6981299/2020	North America / Canada / British Columbia	2020-03-11	BCCDC Public Health Laboratory	BCCDC Public Health Laboratory	Harrigan, Prystajecky, Krajden, Lee, Kamelian, Lapointe, Choi, Hoang, Sekirov, Levett, Tyson, Snutch, Loman, Quick, Li, Gilmour
EPI_ISL_418842	hCoV-19/Canada/BC_6997898/2020	North America / Canada / British Columbia	2020-03-11	BCCDC Public Health Laboratory	BCCDC Public Health Laboratory	Harrigan, Prystajecky, Krajden, Lee, Kamelian, Lapointe, Choi, Hoang, Sekirov, Levett, Tyson, Snutch, Loman, Quick, Li, Gilmour
EPI_ISL_418843	hCoV-19/Canada/BC_7277381/2020	North America / Canada / British Columbia	2020-03-12	BCCDC Public Health Laboratory	BCCDC Public Health Laboratory	Harrigan, Prystajecky, Krajden, Lee, Kamelian, Lapointe, Choi, Hoang, Sekirov, Levett, Tyson, Snutch, Loman, Quick, Li, Gilmour
EPI_ISL_418844	hCoV-19/Canada/BC_7493713/2020	North America / Canada / British Columbia	2020-03-12	BCCDC Public Health Laboratory	BCCDC Public Health Laboratory	Harrigan, Prystajecky, Krajden, Lee, Kamelian, Lapointe, Choi, Hoang, Sekirov, Levett, Tyson, Snutch, Loman, Quick, Li, Gilmour
EPI_ISL_418845	hCoV-19/Canada/BC_7515663/2020	North America / Canada / British Columbia	2020-03-11	BCCDC Public Health Laboratory	BCCDC Public Health Laboratory	Harrigan, Prystajecky, Krajden, Lee, Kamelian, Lapointe, Choi, Hoang, Sekirov, Levett, Tyson, Snutch, Loman, Quick, Li, Gilmour
EPI_ISL_418846	hCoV-19/Canada/BC_7553799/2020	North America / Canada / British Columbia	2020-03-12	BCCDC Public Health Laboratory	BCCDC Public Health Laboratory	Harrigan, Prystajecky, Krajden, Lee, Kamelian, Lapointe, Choi, Hoang, Sekirov, Levett, Tyson, Snutch, Loman, Quick, Li, Gilmour
EPI_ISL_418847	hCoV-19/Canada/BC_8150537/2020	North America / Canada / British Columbia	2020-03-12	BCCDC Public Health Laboratory	BCCDC Public Health Laboratory	Harrigan, Prystajecky, Krajden, Lee, Kamelian, Lapointe, Choi, Hoang, Sekirov, Levett, Tyson, Snutch, Loman, Quick, Li, Gilmour
EPI_ISL_418848	hCoV-19/Canada/BC_8159203/2020	North America / Canada / British Columbia	2020-03-05	BCCDC Public Health Laboratory	BCCDC Public Health Laboratory	Harrigan, Prystajecky, Krajden, Lee, Kamelian, Lapointe, Choi, Hoang, Sekirov, Levett, Tyson, Snutch, Loman, Quick, Li, Gilmour
EPI_ISL_418849	hCoV-19/Canada/BC_8486790/2020	North America / Canada / British Columbia	2020-03-13	BCCDC Public Health Laboratory	BCCDC Public Health Laboratory	Harrigan, Prystajecky, Krajden, Lee, Kamelian, Lapointe, Choi, Hoang, Sekirov, Levett, Tyson, Snutch, Loman, Quick, Li, Gilmour
EPI_ISL_418850	hCoV-19/Canada/BC_8606204/2020	North America / Canada / British Columbia	2020-03-13	BCCDC Public Health Laboratory	BCCDC Public Health Laboratory	Harrigan, Prystajecky, Krajden, Lee, Kamelian, Lapointe, Choi, Hoang, Sekirov, Levett, Tyson, Snutch, Loman, Quick, Li, Gilmour
EPI_ISL_418851	hCoV-19/Canada/BC_8622445/2020	North America / Canada / British Columbia	2020-03-13	BCCDC Public Health Laboratory	BCCDC Public Health Laboratory	Harrigan, Prystajecky, Krajden, Lee, Kamelian, Lapointe, Choi, Hoang, Sekirov, Levett, Tyson, Snutch, Loman, Quick, Li, Gilmour
EPI_ISL_418852	hCoV-19/Canada/BC_8718874/2020	North America / Canada / British Columbia	2020-03-07	BCCDC Public Health Laboratory	BCCDC Public Health Laboratory	Harrigan, Prystajecky, Krajden, Lee, Kamelian, Lapointe, Choi, Hoang, Sekirov, Levett, Tyson, Snutch, Loman, Quick, Li, Gilmour
EPI_ISL_418853	hCoV-19/Canada/BC_8894200/2020	North America / Canada / British Columbia	2020-03-11	BCCDC Public Health Laboratory	BCCDC Public Health Laboratory	Harrigan, Prystajecky, Krajden, Lee, Kamelian, Lapointe, Choi, Hoang, Sekirov, Levett, Tyson, Snutch, Loman, Quick, Li, Gilmour
EPI_ISL_418854	hCoV-19/Canada/BC_8896915/2020	North America / Canada / British Columbia	2020-03-11	BCCDC Public Health Laboratory	BCCDC Public Health Laboratory	Harrigan, Prystajecky, Krajden, Lee, Kamelian, Lapointe, Choi, Hoang, Sekirov, Levett, Tyson, Snutch, Loman, Quick, Li, Gilmour
EPI_ISL_418855	hCoV-19/Canada/BC_8897642/2020	North America / Canada / British Columbia	2020-03-11	BCCDC Public Health Laboratory	BCCDC Public Health Laboratory	Harrigan, Prystajecky, Krajden, Lee, Kamelian, Lapointe, Choi, Hoang, Sekirov, Levett, Tyson, Snutch, Loman, Quick, Li, Gilmour
EPI_ISL_418856	hCoV-19/Canada/BC_9345042/2020	North America / Canada / British Columbia	2020-03-13	BCCDC Public Health Laboratory	BCCDC Public Health Laboratory	Harrigan, Prystajecky, Krajden, Lee, Kamelian, Lapointe, Choi, Hoang, Sekirov, Levett, Tyson, Snutch, Loman, Quick, Li, Gilmour
EPI_ISL_418857	hCoV-19/Canada/BC_9345715/2020	North America / Canada / British Columbia	2020-03-13	BCCDC Public Health Laboratory	BCCDC Public Health Laboratory	Harrigan, Prystajecky, Krajden, Lee, Kamelian, Lapointe, Choi, Hoang, Sekirov, Levett, Tyson, Snutch, Loman, Quick, Li, Gilmour
EPI_ISL_418858	hCoV-19/Canada/BC_9446031/2020	North America / Canada / British Columbia	2020-03-13	BCCDC Public Health Laboratory	BCCDC Public Health Laboratory	Harrigan, Prystajecky, Krajden, Lee, Kamelian, Lapointe, Choi, Hoang, Sekirov, Levett, Tyson, Snutch, Loman, Quick, Li, Gilmour
EPI_ISL_418859	hCoV-19/Canada/BC_9574898/2020	North America / Canada / British Columbia	2020-03-13	BCCDC Public Health Laboratory	BCCDC Public Health Laboratory	Harrigan, Prystajecky, Krajden, Lee, Kamelian, Lapointe, Choi, Hoang, Sekirov, Levett, Tyson, Snutch, Loman, Quick, Li, Gilmour
