# Supplementary material for: Genomic characterization and evolution of SARS-CoV-2 of a Canadian population
Source: PLoS One. 2021 Mar 4;16(3):e0247799. doi: 10.1371/journal.pone.0247799 (PMC7932534; doi:10.1371/journal.pone.0247799)
Supplement: S2 Table — (XLSX) [file pone.0247799.s003.xlsx]

## Sheet: Sheet1
Position (referred to MN908947)	Reference	Alternative	Frequency	Protein-coding regions
313	C	T	0.00775194
335	C	T	0.00775194
618	A	G	0.00775194	ORF 1a
761	A	G	0.00775194
833	T	C	0.00775194
835	C	T	0.0155039
854	C	T	0.00775194
884	C	T	0.0387597
1059	C	T	0.108527
1397	G	A	0.155039
1440	G	A	0.0155039
1595	G	A	0.00775194
1616	C	T	0.00775194
1825	C	T	0.00775194
1981	A	G	0.00775194
2416	C	T	0.0232558
2480	A	G	0.0155039
2500	A	G	0.00775194
2558	C	T	0.0155039
2832	A	G	0.0155039
2883	G	A	0.00775194
2891	G	A	0.0155039
3037	C	T	0.418605
3040	C	T	0.0155039
3287	G	T	0.00775194
3373	C	A	0.0232558
3790	A	G	0.00775194
4912	A	C	0.00775194
5084	A	G	0.0232558
5170	C	T	0.00775194
5466	A	G	0.00775194
5467	C	T	0.00775194
5937	A	C	0.00775194
6312	C	A	0.0155039
6400	A	G	0.00775194
6762	C	T	0.00775194
6990	C	T	0.00775194
7011	C	T	0.0155039
7200	C	T	0.00775194
7561	G	A	0.00775194
7735	C	T	0.00775194
8653	G	T	0.0387597
8767	T	C	0.0697674
8782	C	T	0.333333
9246	C	T	0.00775194
9479	G	T	0.00775194
9514	A	G	0.0232558
9693	C	T	0.00775194
9733	C	T	0.0155039
9863	C	T	0.00775194
9962	C	T	0.00775194
10279	C	T	0.00775194
10630	A	G	0.00775194
10771	T	C	0.0852713
10789	C	T	0.00775194
11074	C	T	0.0155039
11083	G	T	0.186047
11704	C	T	0.00775194
11916	C	T	0.0155039
12076	C	T	0.00775194
12138	C	T	0.00775194
13532	T	C	0.00775194
13730	C	T	0.0155039
13929	T	C	0.00775194
14178	C	T	0.00775194
14197	G	A	0.00775194
14408	C	T	0.418605
14724	C	T	0.0232558
14805	C	T	0.0155039
15324	C	T	0.0155039
15579	C	T	0.00775194
16335	T	G	0.00775194
16422	A	C	0.00775194
16468	C	T	0.00775194
16469	C	T	0.00775194	ORF1b
17010	C	A	0.00775194
17339	C	T	0.00775194
17673	T	C	0.00775194
17676	C	T	0.00775194
17733	C	T	0.00775194
17747	C	T	0.209302
17858	A	G	0.333333
18060	C	T	0.333333
18212	T	A	0.00775194
18348	C	T	0.0155039
18568	C	T	0.00775194
18702	A	T	0.00775194
18863	T	C	0.00775194
18877	C	T	0.0775194
18998	C	T	0.0155039
19109	G	T	0.00775194
19170	C	T	0.00775194
19484	C	T	0.031
19509	G	A	0.00775194
19677	G	T	0.00775194
20132	C	T	0.00775194
20238	G	T	0.00775194
20491	G	T	0.00775194
20527	G	T	0.00775194
20841	A	G	0.00775194
20887	G	A	0.00775194
21575	C	T	0.00775194
21584	T	G	0.00775194
21614	C	T	0.00775194
21627	C	T	0.00775194
21721	C	T	0.00775194
22032	T	C	0.0155039
22444	C	T	0.0155039
22976	A	G	0.00775194
23403	A	G	0.418605
23426	G	A	0.0155039	S
23593	G	A	0.00775194
23597	A	T	0.00775194
23600	T	C	0.00775194
23673	C	T	0.00775194
23929	C	T	0.0155039
24232	A	C	0.00775194
24694	A	T	0.0387597
25031	A	T	0.00775194
25066	C	T	0.00775194
25166	G	A	0.00775194
25217	G	T	0.00775194
25433	C	T	0.00775194
25468	T	C	0.00775194
25563	G	T	0.217054
25593	G	C	0.00775194
25614	C	T	0.00775194
25825	T	C	0.00775194
25826	A	T	0.00775194	ORF 3a
25827	T	A	0.00775194
25906	G	T	0.00775194
25947	G	A	0.00775194
25948	A	G	0.00775194
25949	T	A	0.00775194
25980	A	C	0.00775194
26144	G	T	0.0232558
26464	C	T	0.00775194	E
26720	G	C	0.00775194	M
27299	T	C	0.00775194	ORF 6a
27478	G	T	0.00775194	ORF 7a
27964	C	T	0.0155039
28077	G	T	0.00775194	ORF 8
28144	T	C	0.333333
28311	C	T	0.0155039
28368	G	A	0.0232558
28373	G	T	0.00775194
28688	T	C	0.155039
28830	C	T	0.00775194
28835	T	C	0.00775194
28854	C	T	0.0232558	N
28881	G	A	0.100775
28882	G	A	0.100775
28883	G	C	0.100775
29148	T	C	0.00775194
29254	G	T	0.00775194
29413	A	G	0.00775194
29422	G	T	0.00775194
29477	G	T	0.00775194
29540	G	A	0.0155039
29543	G	T	0.00775194	ORF 10
